# Supplementary material for: Imaging and SERS Study of the Au Nanoparticles Interaction with HPV and Carcinogenic Cervical Tissues
Source: Molecules. 2021 Jun 20;26(12):3758. doi: 10.3390/molecules26123758 (PMC8235590; doi:10.3390/molecules26123758)
Supplement: Supplementary file 1 [file molecules-26-03758-s001.zip]

Archive with 1 entries (1 files):
- molecules-1242550-supplementary.pdf
